# Supplementary material for: Tenecteplase versus alteplase for the treatment of acute ischemic stroke: a meta-analysis of randomized controlled trials
Source: Ann Med. 2024 Mar 5;56(1):2320285. doi: 10.1080/07853890.2024.2320285 (PMC10916912; doi:10.1080/07853890.2024.2320285)
Supplement: Supplemental Material [file IANN_A_2320285_SM1551.zip]

Archive with 6 entries (6 files):
- sfile 1 PRISMA.docx
- sfile 2 search.docx
- sfile 3 excluded.docx
- sfile 4 definition.docx
- sfile 5 publication.docx
- sfile 6 network.docx
